# Supplementary material for: Characterization of Extra Early Spanish Clementine Varieties (Citrus clementina Hort ex Tan) as a Relevant Source of Bioactive Compounds with Antioxidant Activity
Source: Foods. 2020 May 16;9(5):642. doi: 10.3390/foods9050642 (PMC7278874; doi:10.3390/foods9050642)
Supplement: Supplementary file 1 [file foods-09-00642-s001.zip]

Archive with 1 entries (1 files):
- foods-791927-SI.pdf
